# Supplementary material for: Development of Metal Complexes for Treatment of Coronaviruses
Source: Int J Mol Sci. 2022 Jun 8;23(12):6418. doi: 10.3390/ijms23126418 (PMC9223400; doi:10.3390/ijms23126418)
Supplement: Supplementary file 1 [file ijms-23-06418-s001.zip]

Archive with 1 entries (1 files):
- ijms-1737672-supplementary.pdf
